# Supplementary material for: Targeting MAO-B with Small-Molecule Inhibitors: A Decade of Advances in Anticancer Research (2012–2024)
Source: Molecules. 2024 Dec 31;30(1):126. doi: 10.3390/molecules30010126 (PMC11722196; doi:10.3390/molecules30010126)
Supplement: Supplementary file 1 [file molecules-30-00126-s001.zip]

Archive with 1 entries (1 files):
- molecules-3340576-supplementary.xlsx
