# Supplementary material for: Targeting MAO-B with Small-Molecule Inhibitors: A Decade of Advances in Anticancer Research (2012–2024)
Source: Molecules. 2024 Dec 31;30(1):126. doi: 10.3390/molecules30010126 (PMC11722196; doi:10.3390/molecules30010126)
Supplement: Supplementary file 1 [file molecules-30-00126-s001.zip › molecules-3340576-supplementary.xlsx]

## Sheet: Title
Targeting MAO-B with Small-Molecule Inhibitors: New Frontiers in Anticancer Drug Discovery
Iyman Alsaad1, Diana M. A. Abdel Rahman1, Ola Al-Tamimi1, Shyma’a A. Alhaj1, Dima A. Sabbah2, Rima Hajjo2,3,4 and Sanaa K. Bardaweel1*
*Corresponding author’s email: S.Bardaweel@ju.edu.jo

## Sheet: Table 1S smallNetwork
Supplementary Table S1. Enrichment results for the direct interactions network of MAO-B.
category	pathway	p-value	FDR value	# background genes	# genes	genes
KEGG Pathways	Tyrosine metabolism	4.22e-20	1.42e-17	35	8	AOC2|LRTOMT|AOC3|COMT|AOX1|MAOB|DBH|DDC
GO Biological Process	Amine metabolic process	1.01e-19	1.59e-15	93	9	AOC2|LRTOMT|AOC3|COMT|PRKN|MAOB|DBH|DDC|AOC1
GO Biological Process	Cellular biogenic amine metabolic process	2.69e-17	2.11e-13	84	8	AOC2|LRTOMT|COMT|PRKN|MAOB|DBH|DDC|AOC1
GO Biological Process	Catecholamine metabolic process	1.66e-16	6.49e-13	44	7	AOC2|LRTOMT|COMT|PRKN|MAOB|DBH|DDC
GO Biological Process	Dopamine metabolic process	1.1e-14	2.87e-11	30	6	LRTOMT|COMT|PRKN|MAOB|DBH|DDC
STRING Clusters	Neurotransmitter disorders, and Autosomal recessive nonsyndromic deafness 63	8.12e-14	3.72e-10	11	5	LRTOMT|COMT|MAOB|DBH|DDC
STRING Clusters	Mixed, incl. Amine ligand-binding receptors, and Neurotransmitter disorders	1.82e-13	4.17e-10	50	6	LRTOMT|COMT|MAOB|DBH|DDC|AOC1
KEGG Pathways	Tryptophan metabolism	2.53e-11	4.25e-09	41	5	ALDH2|AOX1|MAOB|DDC|AOC1
KEGG Pathways	Metabolic pathways	4.48e-11	5.01e-09	1435	10	AOC2|ALDH2|LRTOMT|AOC3|COMT|AOX1|MAOB|DBH|DDC|AOC1
STRING Clusters	Dopamine catabolic process	1.1e-11	8.39e-09	6	4	LRTOMT|COMT|MAOB|DBH
KEGG Pathways	Phenylalanine metabolism	3.13e-10	2.63e-08	17	4	AOC2|AOC3|MAOB|DDC
GO Biological Process	Organic hydroxy compound metabolic process	2e-11	3.91e-08	478	8	AOC2|ALDH2|LRTOMT|COMT|PRKN|MAOB|DBH|DDC
GO Molecular Function	Primary amine oxidase activity	1.1e-11	5.43e-08	6	4	AOC2|AOC3|MAOB|AOC1
GO Biological Process	Dopamine catabolic process	3.74e-11	6.52e-08	9	4	LRTOMT|COMT|MAOB|DBH
GO Biological Process	Organic hydroxy compound catabolic process	5.99e-10	7.23e-07	80	5	ALDH2|LRTOMT|COMT|MAOB|DBH
Reactome Pathways	Biological oxidations	8.19e-10	1.87e-06	215	6	AOC2|ALDH2|AOC3|COMT|MAOB|AOC1
GO Biological Process	Neurotransmitter metabolic process	1.87e-09	2.1e-06	28	4	LRTOMT|COMT|MAOB|DBH
Reactome Pathways	Phase I - Functionalization of compounds	2.22e-09	2.54e-06	105	5	AOC2|ALDH2|AOC3|MAOB|AOC1
WikiPathways	Tryptophan metabolism	3.43e-09	2.68e-06	33	4	ALDH2|AOX1|DDC|AOC1
UniProt Keywords	Oxidoreductase	5.3e-09	3.56e-06	570	7	AOC2|ALDH2|AOC3|AOX1|MAOB|DBH|AOC1
UniProt Keywords	Catecholamine metabolism	1.55e-08	5.2e-06	7	3	AOC2|LRTOMT|COMT
UniProt Keywords	TPQ	2.13e-08	5.2e-06	8	3	AOC2|AOC3|AOC1
GO Molecular Function	Aliphatic-amine oxidase activity	4.52e-09	5.57e-06	4	3	AOC2|AOC3|MAOB
GO Molecular Function	Phenethylamine:oxygen oxidoreductase (deaminating) activity	4.52e-09	5.57e-06	4	3	AOC2|AOC3|MAOB
Pfam	Copper amine oxidase, enzyme domain	2.58e-09	5.97e-06	3	3	AOC2|AOC3|AOC1
Pfam	Copper amine oxidase, N2 domain	2.58e-09	5.97e-06	3	3	AOC2|AOC3|AOC1
Pfam	Copper amine oxidase, N3 domain	2.58e-09	5.97e-06	3	3	AOC2|AOC3|AOC1
UniProt Keywords	Copper	4.45e-08	7.48e-06	65	4	AOC2|AOC3|DBH|AOC1
WikiPathways	Dopamine metabolism	7.21e-08	1.44e-05	13	3	COMT|MAOB|DDC
WikiPathways	Biosynthesis and regeneration of tetrahydrobiopterin and catabolism of phenylalanine	4.69e-08	1.44e-05	11	3	COMT|MAOB|DBH
WikiPathways	Neurotransmitter disorders	3.69e-08	1.44e-05	10	3	COMT|DBH|DDC
WikiPathways	Biogenic amine synthesis	1.05e-07	1.64e-05	15	3	COMT|DBH|DDC
KEGG Pathways	Histidine metabolism	2.6e-07	1.75e-05	21	3	ALDH2|MAOB|AOC1
InterPro Domains	Copper amine oxidase	2.58e-09	1.86e-05	3	3	AOC2|AOC3|AOC1
InterPro Domains	Copper amine oxidase, catalytic domain	2.58e-09	1.86e-05	3	3	AOC2|AOC3|AOC1
InterPro Domains	Copper amine oxidase, N2-terminal	2.58e-09	1.86e-05	3	3	AOC2|AOC3|AOC1
InterPro Domains	Copper amine oxidase, N3-terminal	2.58e-09	1.86e-05	3	3	AOC2|AOC3|AOC1
InterPro Domains	Copper amine oxidase, N-terminal	2.58e-09	1.86e-05	3	3	AOC2|AOC3|AOC1
InterPro Domains	Copper amine oxidase, catalytic domain superfamily	2.58e-09	1.86e-05	3	3	AOC2|AOC3|AOC1
GO Molecular Function	Copper ion binding	3.28e-08	2.39e-05	60	4	AOC2|AOC3|DBH|AOC1
GO Molecular Function	Oxidoreductase activity	2.9e-08	2.39e-05	731	7	AOC2|ALDH2|AOC3|AOX1|MAOB|DBH|AOC1
Reactome Pathways	Neurotransmitter clearance	3.69e-08	2.81e-05	10	3	ALDH2|LRTOMT|COMT
KEGG Pathways	beta-Alanine metabolism	6.36e-07	3.22e-05	29	3	AOC2|ALDH2|AOC3
KEGG Pathways	Dopaminergic synapse	5.75e-07	3.22e-05	126	4	LRTOMT|COMT|MAOB|DDC
Reactome Pathways	Metabolism	7.87e-08	4.49e-05	2092	9	AOC2|ALDH2|AOC3|COMT|AOX1|MAOB|DBH|DDC|AOC1
GO Biological Process	Neurotransmitter catabolic process	5.86e-08	5.41e-05	12	3	LRTOMT|COMT|MAOB
KEGG Pathways	Glycine, serine and threonine metabolism	1.36e-06	5.72e-05	38	3	AOC2|AOC3|MAOB
GO Biological Process	Regulation of neurotransmitter levels	8.47e-08	7.38e-05	222	5	LRTOMT|COMT|PRKN|MAOB|DBH
KEGG Pathways	Arginine and proline metabolism	2.5e-06	9.33e-05	47	3	ALDH2|MAOB|AOC1
GO Molecular Function	Quinone binding	1.71e-07	0.00011	18	3	AOC2|AOC3|AOC1
GO Biological Process	Regulation of dopamine metabolic process	2.28e-07	0.00019	20	3	ALDH2|PRKN|MAOB
GO Molecular Function	Catalytic activity	8.47e-07	0.00046	5522	11	AOC2|ALDH2|LRTOMT|AOC3|COMT|PRKN|AOX1|MAOB|DBH|DDC|AOC1
UniProt Keywords	Catecholamine biosynthesis	5.94e-06	0.0008	5	2	DBH|DDC
GO Molecular Function	Tryptamine:oxygen oxidoreductase (deaminating) activity	1.7e-06	0.00084	2	2	AOC2|AOC3
GO Molecular Function	Aminoacetone:oxygen oxidoreductase(deaminating) activity	1.7e-06	0.00084	2	2	AOC2|AOC3
UniProt Keywords	Neurotransmitter degradation	1.02e-05	0.0011	7	2	LRTOMT|COMT
GO Biological Process	Negative regulation of primary amine oxidase activity	1.7e-06	0.0012	2	2	AOC3|PRKN
GO Molecular Function	Catechol O-methyltransferase activity	2.83e-06	0.0012	3	2	LRTOMT|COMT
GO Molecular Function	L-dopa O-methyltransferase activity	2.83e-06	0.0012	3	2	LRTOMT|COMT
GO Molecular Function	Orcinol O-methyltransferase activity	2.83e-06	0.0012	3	2	LRTOMT|COMT
Reactome Pathways	Enzymatic degradation of dopamine by COMT	2.83e-06	0.0013	3	2	LRTOMT|COMT
Reactome Pathways	Catecholamine biosynthesis	4.24e-06	0.0016	4	2	DBH|DDC
WikiPathways	Amino acid metabolism	1.63e-05	0.0021	90	3	AOC3|DBH|DDC
Pfam	Methyltransferase domain	4.24e-06	0.0025	4	2	LRTOMT|COMT
InterPro Domains	Class I-like SAM-dependent O-methyltransferase	2.83e-06	0.0029	3	2	LRTOMT|COMT
GO Molecular Function	Transition metal ion binding	1.14e-05	0.0037	1104	6	AOC2|AOC3|PRKN|AOX1|DBH|AOC1
DISEASES	Dopamine beta-hydroxylase deficiency	1.7e-06	0.0078	2	2	DBH|DDC
KEGG Pathways	Valine, leucine and isoleucine degradation	0.00031	0.0106	46	2	ALDH2|AOX1
KEGG Pathways	Cocaine addiction	0.00036	0.0109	49	2	MAOB|DDC
GO Molecular Function	Electron transfer activity	3.87e-05	0.0119	121	3	AOC2|ALDH2|MAOB
KEGG Pathways	Steroid hormone biosynthesis	0.00053	0.0147	60	2	LRTOMT|COMT
KEGG Pathways	Drug metabolism - cytochrome P450	0.0006	0.0154	64	2	AOX1|MAOB
KEGG Pathways	Amphetamine addiction	0.00061	0.0154	65	2	MAOB|DDC
GO Biological Process	Norepinephrine metabolic process	2.57e-05	0.0173	12	2	PRKN|DBH
GO Biological Process	Organic substance metabolic process	2.53e-05	0.0173	7522	11	AOC2|ALDH2|LRTOMT|AOC3|COMT|PRKN|AOX1|MAOB|DBH|DDC|AOC1
Monarch Phenotype	Intermittent hypothermia	1.7e-06	0.0207	2	2	DBH|DDC
WikiPathways	Parkinsons disease pathway	0.00022	0.0244	38	2	PRKN|DDC
GO Biological Process	Catecholamine biosynthetic process	5.35e-05	0.03	18	2	DBH|DDC
GO Biological Process	Response to xenobiotic stimulus	6.29e-05	0.0329	422	4	AOC2|AOX1|MAOB|DDC
KEGG Pathways	Serotonergic synapse	0.0016	0.0368	108	2	MAOB|DDC
GO Biological Process	Cellular catabolic process	0.0001	0.0492	1620	6	ALDH2|LRTOMT|COMT|PRKN|MAOB|DBH

## Sheet: Table 2S expandedNetwork
Supplementary Table S2. Enrichment results for the expanded interactions network of MAO-B.
category	description	p-value	FDR value	# background genes	# genes	genes
KEGG Pathways	Tyrosine metabolism	3.24e-32	1.09e-29	35	15	ADH1A|AOC2|LRTOMT|AOC3|MAOA|COMT|AOX1|MAOB|DBH|ADH6|DDC|ADH7|ADH4|ADH1C|ALDH3B1
KEGG Pathways	Metabolic pathways	3.89e-25	6.53e-23	1435	26	INMT|ADH1A|AOC2|BCO1|ALDH2|SAT2|LRTOMT|AOC3|UGT2B28|MAOA|ALDH9A1|COMT|AOX1|ALDH1B1|MAOB|ASMT|DBH|ADH6|RDH16|DDC|AOC1|ADH7|ADH4|ADH1C|ALDH3B1|PHOSPHO2
GO Biological Process	Organic hydroxy compound metabolic process	6.71e-27	1.05e-22	478	21	ADH1A|AOC2|BCO1|ALDH2|LRTOMT|LRAT|MAOA|COMT|PRKN|ALDH1B1|MAOB|PNPLA4|DBH|ADH6|RDH16|DDC|ADH7|AWAT2|ADH4|ADH1C|ALDH3B1
KEGG Pathways	Retinol metabolism	6.76e-22	7.57e-20	65	12	ADH1A|BCO1|UGT2B28|LRAT|AOX1|PNPLA4|ADH6|RDH16|ADH7|AWAT2|ADH4|ADH1C
GO Biological Process	Amine metabolic process	2.76e-22	2.17e-18	93	13	INMT|AOC2|SAT2|LRTOMT|AOC3|MAOA|COMT|PRKN|MAOB|ASMT|DBH|DDC|AOC1
GO Biological Process	Primary alcohol metabolic process	5.87e-22	3.07e-18	99	13	ADH1A|BCO1|ALDH2|LRAT|ALDH1B1|PNPLA4|ADH6|RDH16|ADH7|AWAT2|ADH4|ADH1C|ALDH3B1
KEGG Pathways	Tryptophan metabolism	2.22e-19	1.86e-17	41	10	INMT|ALDH2|MAOA|ALDH9A1|AOX1|ALDH1B1|MAOB|ASMT|DDC|AOC1
UniProt Keywords	Oxidoreductase	3.83e-20	2.57e-17	570	18	ADH1A|AOC2|BCO1|ALDH2|AOC3|MAOA|ALDH9A1|AOX1|ALDH1B1|MAOB|DBH|ADH6|RDH16|AOC1|ADH7|ADH4|ADH1C|ALDH3B1
Reactome Pathways	Metabolism	1.98e-19	2.74e-16	2092	25	INMT|ADH1A|AOC2|BCO1|ALDH2|AOC3|UGT2B28|LRAT|MAOA|ALDH9A1|COMT|AOX1|ALDH1B1|MAOB|PNPLA4|ASMT|DBH|ADH6|DDC|AOC1|ADH7|AWAT2|ADH4|ADH1C|ALDH3B1
Reactome Pathways	Biological oxidations	1.2e-19	2.74e-16	215	14	ADH1A|AOC2|ALDH2|AOC3|UGT2B28|MAOA|COMT|ALDH1B1|MAOB|ADH6|AOC1|ADH7|ADH4|ADH1C
Reactome Pathways	Phase I - Functionalization of compounds	1.36e-19	2.74e-16	105	12	ADH1A|AOC2|ALDH2|AOC3|MAOA|ALDH1B1|MAOB|ADH6|AOC1|ADH7|ADH4|ADH1C
GO Molecular Function	Oxidoreductase activity	7.68e-20	3.79e-16	731	19	ADH1A|AOC2|BCO1|ALDH2|AOC3|MAOA|ALDH9A1|AOX1|ALDH1B1|MAOB|DBH|ADH6|RDH16|AOC1|ADH7|ADH4|ADH1C|ENSP00000428055|ALDH3B1
KEGG Pathways	Drug metabolism - cytochrome P450	1.22e-17	8.19e-16	64	10	ADH1A|UGT2B28|MAOA|AOX1|MAOB|ADH6|ADH7|ADH4|ADH1C|ALDH3B1
GO Biological Process	Cellular biogenic amine metabolic process	1.39e-18	5.44e-15	84	11	AOC2|SAT2|LRTOMT|MAOA|COMT|PRKN|MAOB|ASMT|DBH|DDC|AOC1
GO Biological Process	Cellular hormone metabolic process	1.65e-18	5.44e-15	131	12	ADH1A|BCO1|UGT2B28|LRAT|PNPLA4|ASMT|ADH6|RDH16|ADH7|AWAT2|ADH4|ADH1C
GO Biological Process	Retinol metabolic process	3.06e-18	6.86e-15	55	10	ADH1A|BCO1|LRAT|PNPLA4|ADH6|RDH16|ADH7|AWAT2|ADH4|ADH1C
GO Biological Process	Hormone metabolic process	5.29e-18	1.04e-14	208	13	ADH1A|BCO1|UGT2B28|LRAT|ALDH9A1|PNPLA4|ASMT|ADH6|RDH16|ADH7|AWAT2|ADH4|ADH1C
GO Molecular Function	Catalytic activity	8.04e-18	1.98e-14	5522	31	INMT|ADH1A|AOC2|BCO1|ALDH2|SAT2|LRTOMT|AOC3|UGT2B28|LRAT|MAOA|ALDH9A1|COMT|PRKN|AOX1|ALDH1B1|MAOB|PNPLA4|ASMT|DBH|ADH6|RDH16|DDC|AOC1|ADH7|AWAT2|ADH4|ADH1C|ENSP00000428055|ALDH3B1|PHOSPHO2
GO Biological Process	Alcohol metabolic process	2.92e-17	5.1e-14	324	14	ADH1A|BCO1|ALDH2|LRAT|ALDH1B1|PNPLA4|DBH|ADH6|RDH16|ADH7|AWAT2|ADH4|ADH1C|ALDH3B1
STRING Clusters	Metabolism of xenobiotics by cytochrome P450	1.38e-17	6.33e-14	36	9	ADH1A|AOC2|ALDH2|ALDH1B1|ADH6|ADH7|ADH4|ADH1C|ALDH3B1
KEGG Pathways	Glycolysis / Gluconeogenesis	1.47e-15	8.25e-14	64	9	ADH1A|ALDH2|ALDH9A1|ALDH1B1|ADH6|ADH7|ADH4|ADH1C|ALDH3B1
GO Biological Process	Ethanol metabolic process	5.83e-17	9.14e-14	21	8	ADH1A|ALDH2|ALDH1B1|ADH6|ADH7|ADH4|ADH1C|ALDH3B1
GO Biological Process	Organic hydroxy compound catabolic process	9.55e-17	1.36e-13	80	10	ALDH2|LRTOMT|MAOA|COMT|ALDH1B1|MAOB|DBH|ADH7|ADH4|ALDH3B1
Reactome Pathways	Ethanol oxidation	5.67e-16	3.24e-13	12	7	ADH1A|ALDH2|ALDH1B1|ADH6|ADH7|ADH4|ADH1C
KEGG Pathways	Fatty acid degradation	7.13e-15	3.42e-13	42	8	ADH1A|ALDH2|ALDH9A1|ALDH1B1|ADH6|ADH7|ADH4|ADH1C
KEGG Pathways	Histidine metabolism	1.32e-14	5.54e-13	21	7	ALDH2|MAOA|ALDH9A1|ALDH1B1|MAOB|AOC1|ALDH3B1
STRING Clusters	Alcohol dehydrogenase (NAD+) activity, and Aldehyde dehydrogenase NAD(P)-dependent	3.59e-16	8.2e-13	11	7	ADH1A|ALDH2|ADH6|ADH7|ADH4|ADH1C|ALDH3B1
GO Biological Process	Catecholamine metabolic process	9.97e-15	9.78e-12	44	8	AOC2|LRTOMT|MAOA|COMT|PRKN|MAOB|DBH|DDC
GO Biological Process	Regulation of hormone levels	1.89e-14	1.65e-11	525	14	ADH1A|BCO1|UGT2B28|LRAT|ALDH9A1|PRKN|PNPLA4|ASMT|ADH6|RDH16|ADH7|AWAT2|ADH4|ADH1C
KEGG Pathways	Phenylalanine metabolism	8.91e-13	3.33e-11	17	6	AOC2|AOC3|MAOA|MAOB|DDC|ALDH3B1
KEGG Pathways	Arginine and proline metabolism	1.92e-12	6.45e-11	47	7	ALDH2|SAT2|MAOA|ALDH9A1|ALDH1B1|MAOB|AOC1
UniProt Keywords	NAD	2.48e-13	8.33e-11	184	10	ADH1A|ALDH2|ALDH9A1|ALDH1B1|ADH6|RDH16|ADH7|ADH4|ADH1C|ALDH3B1
STRING Clusters	Neurotransmitter disorders, and Autosomal recessive nonsyndromic deafness 63	1.1e-13	8.39e-11	11	6	LRTOMT|MAOA|COMT|MAOB|DBH|DDC
GO Biological Process	Dopamine metabolic process	1.14e-13	8.91e-11	30	7	LRTOMT|MAOA|COMT|PRKN|MAOB|DBH|DDC
GO Molecular Function	Alcohol dehydrogenase (NAD+) activity	7.12e-14	1.17e-10	10	6	ADH1A|ADH6|ADH7|ADH4|ADH1C|ENSP00000428055
WikiPathways	Tryptophan metabolism	2.05e-13	1.6e-10	33	7	INMT|ALDH2|MAOA|AOX1|ASMT|DDC|AOC1
WikiPathways	Fatty acid omega-oxidation	4.8e-13	1.87e-10	15	6	ADH1A|ALDH2|ADH6|ADH7|ADH4|ADH1C
WikiPathways	Retinol metabolism	8.91e-13	2.32e-10	17	6	ADH1A|BCO1|LRAT|AOX1|PNPLA4|AWAT2
KEGG Pathways	beta-Alanine metabolism	1.41e-11	4.32e-10	29	6	AOC2|ALDH2|AOC3|ALDH9A1|ALDH1B1|ALDH3B1
KEGG Pathways	Metabolism of xenobiotics by cytochrome P450	2.32e-11	6.48e-10	69	7	ADH1A|UGT2B28|ADH6|ADH7|ADH4|ADH1C|ALDH3B1
KEGG Pathways	Chemical carcinogenesis	4.36e-11	1.13e-09	76	7	ADH1A|UGT2B28|ADH6|ADH7|ADH4|ADH1C|ALDH3B1
GO Molecular Function	NAD-retinol dehydrogenase activity	1.56e-12	1.54e-09	19	6	ADH1A|ADH6|RDH16|ADH7|ADH4|ADH1C
STRING Clusters	Mixed, incl. Amine ligand-binding receptors, and Neurotransmitter disorders	2.86e-12	1.63e-09	50	7	LRTOMT|MAOA|COMT|MAOB|DBH|DDC|AOC1
STRING Clusters	Dopamine catabolic process	3.13e-12	1.63e-09	6	5	LRTOMT|MAOA|COMT|MAOB|DBH
GO Molecular Function	Oxidoreductase activity, acting on the aldehyde or oxo group of donors	2.51e-12	2.06e-09	49	7	ALDH2|ALDH9A1|AOX1|ALDH1B1|ADH7|ADH4|ALDH3B1
GO Molecular Function	Primary amine oxidase activity	3.13e-12	2.21e-09	6	5	AOC2|AOC3|MAOA|MAOB|AOC1
GO Molecular Function	Alcohol dehydrogenase activity, zinc-dependent	5.36e-12	3.31e-09	7	5	ADH1A|ADH6|ADH7|ADH4|ADH1C
WikiPathways	Biosynthesis and regeneration of tetrahydrobiopterin and catabolism of phenylalanine	2.94e-11	5.75e-09	11	5	MAOA|COMT|MAOB|ASMT|DBH
GO Biological Process	Neurotransmitter metabolic process	1.17e-11	8.36e-09	28	6	LRTOMT|MAOA|ALDH9A1|COMT|MAOB|DBH
GO Biological Process	Ethanol oxidation	1.35e-11	9.22e-09	9	5	ADH1A|ADH6|ADH7|ADH4|ADH1C
GO Biological Process	Dopamine catabolic process	1.35e-11	9.22e-09	9	5	LRTOMT|MAOA|COMT|MAOB|DBH
WikiPathways	Biogenic amine synthesis	1.04e-10	1.63e-08	15	5	MAOA|COMT|ASMT|DBH|DDC
WikiPathways	Amino acid metabolism	1.33e-10	1.73e-08	90	7	AOC3|MAOA|DBH|DDC|ADH7|ADH4|ADH1C
Pfam	Zinc-binding dehydrogenase	1.35e-11	3.13e-08	9	5	ADH1A|ADH6|ADH7|ADH4|ADH1C
GO Biological Process	Lipid metabolic process	8.45e-11	4.73e-08	1210	15	ADH1A|BCO1|UGT2B28|LRAT|COMT|AOX1|PNPLA4|ASMT|ADH6|RDH16|ADH7|AWAT2|ADH4|ADH1C|ALDH3B1
InterPro Domains	Alcohol dehydrogenase, zinc-type, conserved site	8.7e-12	6.25e-08	8	5	ADH1A|ADH6|ADH7|ADH4|ADH1C
GO Biological Process	Organic substance metabolic process	1.43e-10	7.76e-08	7522	29	INMT|ADH1A|AOC2|BCO1|ALDH2|SAT2|LRTOMT|AOC3|UGT2B28|LRAT|MAOA|ALDH9A1|COMT|PRKN|AOX1|ALDH1B1|MAOB|PNPLA4|ASMT|DBH|ADH6|RDH16|DDC|AOC1|ADH7|AWAT2|ADH4|ADH1C|ALDH3B1
GO Molecular Function	Aldehyde dehydrogenase [NAD(P)+] activity	2.25e-10	1.11e-07	18	5	ALDH2|ALDH9A1|ALDH1B1|ADH4|ALDH3B1
Pfam	Alcohol dehydrogenase GroES-like domain	1.04e-10	1.2e-07	15	5	ADH1A|ADH6|ADH7|ADH4|ADH1C
GO Molecular Function	Aliphatic-amine oxidase activity	3.47e-10	1.56e-07	4	4	AOC2|AOC3|MAOA|MAOB
GO Molecular Function	Phenethylamine:oxygen oxidoreductase (deaminating) activity	3.47e-10	1.56e-07	4	4	AOC2|AOC3|MAOA|MAOB
GO Biological Process	Small molecule metabolic process	5.26e-10	2.75e-07	1645	16	ADH1A|BCO1|ALDH2|UGT2B28|LRAT|ALDH1B1|PNPLA4|DBH|ADH6|RDH16|DDC|ADH7|AWAT2|ADH4|ADH1C|ALDH3B1
STRING Clusters	The canonical retinoid cycle in rods (twilight vision), and Retinal metabolic process	9.46e-10	3.09e-07	25	5	BCO1|LRAT|PNPLA4|RDH16|AWAT2
STRING Clusters	Alcohol dehydrogenase (NAD+) activity	1.04e-09	3.17e-07	6	4	ADH1A|ALDH2|ADH6|ADH1C
UniProt Keywords	Catecholamine metabolism	1.63e-09	3.66e-07	7	4	AOC2|LRTOMT|MAOA|COMT
InterPro Domains	Alcohol dehydrogenase-like, C-terminal	1.04e-10	3.74e-07	15	5	ADH1A|ADH6|ADH7|ADH4|ADH1C
InterPro Domains	Alcohol dehydrogenase-like, N-terminal	1.04e-10	3.74e-07	15	5	ADH1A|ADH6|ADH7|ADH4|ADH1C
GO Molecular Function	Oxidoreductase activity, acting on the CH-OH group of donors, NAD or NADP as acceptor	1.24e-09	4.37e-07	126	7	ADH1A|ADH6|RDH16|ADH7|ADH4|ADH1C|ENSP00000428055
WikiPathways	Neurotransmitter disorders	4.94e-09	5.51e-07	10	4	MAOA|COMT|DBH|DDC
InterPro Domains	GroES-like superfamily	4.39e-10	7.87e-07	21	5	ADH1A|ADH6|ADH7|ADH4|ADH1C
WikiPathways	Dopamine metabolism	1.17e-08	1.09e-06	13	4	MAOA|COMT|MAOB|DDC
WikiPathways	Vitamin A and carotenoid metabolism	1.11e-08	1.09e-06	43	5	ADH1A|BCO1|LRAT|AWAT2|ADH4
Reactome Pathways	Neurotransmitter clearance	4.94e-09	2.25e-06	10	4	ALDH2|LRTOMT|MAOA|COMT
KEGG Pathways	Ascorbate and aldarate metabolism	1.33e-07	3.19e-06	26	4	ALDH2|UGT2B28|ALDH9A1|ALDH1B1
GO Biological Process	Neurotransmitter catabolic process	8.95e-09	4.13e-06	12	4	LRTOMT|MAOA|COMT|MAOB
GO Biological Process	Cellular metabolic process	1e-08	4.49e-06	6568	26	ADH1A|AOC2|BCO1|ALDH2|SAT2|LRTOMT|UGT2B28|LRAT|MAOA|ALDH9A1|COMT|PRKN|AOX1|MAOB|PNPLA4|ASMT|DBH|ADH6|RDH16|DDC|AOC1|ADH7|AWAT2|ADH4|ADH1C|ALDH3B1
GO Biological Process	Generation of precursor metabolites and energy	1.1e-08	4.78e-06	411	9	ADH1A|AOC2|ALDH2|MAOB|ADH6|RDH16|ADH7|ADH4|ADH1C
GO Biological Process	Ethanol catabolic process	1.17e-08	4.96e-06	13	4	ALDH2|ALDH1B1|ADH7|ALDH3B1
GO Molecular Function	Aldehyde dehydrogenase (NAD+) activity	2.37e-08	6.89e-06	16	4	ALDH2|ALDH9A1|ALDH1B1|ALDH3B1
STRING Clusters	RA biosynthesis pathway, and Fundus albipunctatus	4.32e-08	1.16e-05	19	4	LRAT|PNPLA4|RDH16|AWAT2
KEGG Pathways	Glycine, serine and threonine metabolism	5.35e-07	1.2e-05	38	4	AOC2|AOC3|MAOA|MAOB
GO Biological Process	Alcohol catabolic process	3.82e-08	1.53e-05	56	5	ALDH2|ALDH1B1|ADH7|ADH4|ALDH3B1
GO Biological Process	Regulation of neurotransmitter levels	5.37e-08	2.11e-05	222	7	LRTOMT|MAOA|ALDH9A1|COMT|PRKN|MAOB|DBH
KEGG Pathways	Valine, leucine and isoleucine degradation	1.09e-06	2.29e-05	46	4	ALDH2|ALDH9A1|AOX1|ALDH1B1
GO Biological Process	Cellular aldehyde metabolic process	6.16e-08	2.35e-05	62	5	BCO1|ALDH2|ALDH9A1|ADH4|ALDH3B1
Reactome Pathways	Enzymatic degradation of dopamine by COMT	7e-08	2.66e-05	3	3	LRTOMT|MAOA|COMT
Reactome Pathways	RA biosynthesis pathway	7.28e-08	2.66e-05	22	4	ADH1A|RDH16|ADH4|ADH1C
GO Biological Process	Cellular lipid metabolic process	8.46e-08	3.16e-05	918	11	ADH1A|BCO1|LRAT|PNPLA4|ADH6|RDH16|ADH7|AWAT2|ADH4|ADH1C|ALDH3B1
InterPro Domains	Aldehyde dehydrogenase, cysteine active site	2.37e-08	3.41e-05	16	4	ALDH2|ALDH9A1|ALDH1B1|ALDH3B1
InterPro Domains	Polyketide synthase, enoylreductase domain	2.37e-08	3.41e-05	16	4	ADH1A|ADH6|ADH4|ADH1C
InterPro Domains	Aldehyde dehydrogenase, glutamic acid active site	2.37e-08	3.41e-05	16	4	ALDH2|ALDH9A1|ALDH1B1|ALDH3B1
KEGG Pathways	Dopaminergic synapse	1.77e-06	3.49e-05	126	5	LRTOMT|MAOA|COMT|MAOB|DDC
InterPro Domains	Aldehyde dehydrogenase, C-terminal	4.32e-08	3.88e-05	19	4	ALDH2|ALDH9A1|ALDH1B1|ALDH3B1
Pfam	Aldehyde dehydrogenase family	5.18e-08	3.99e-05	20	4	ALDH2|ALDH9A1|ALDH1B1|ALDH3B1
Pfam	Copper amine oxidase, enzyme domain	7e-08	4.05e-05	3	3	AOC2|AOC3|AOC1
Pfam	Copper amine oxidase, N2 domain	7e-08	4.05e-05	3	3	AOC2|AOC3|AOC1
Pfam	Copper amine oxidase, N3 domain	7e-08	4.05e-05	3	3	AOC2|AOC3|AOC1
InterPro Domains	Aldehyde dehydrogenase domain	5.18e-08	4.14e-05	20	4	ALDH2|ALDH9A1|ALDH1B1|ALDH3B1
InterPro Domains	Aldehyde/histidinol dehydrogenase	5.18e-08	4.14e-05	20	4	ALDH2|ALDH9A1|ALDH1B1|ALDH3B1
InterPro Domains	Aldehyde dehydrogenase, N-terminal	5.18e-08	4.14e-05	20	4	ALDH2|ALDH9A1|ALDH1B1|ALDH3B1
InterPro Domains	Copper amine oxidase	7e-08	4.19e-05	3	3	AOC2|AOC3|AOC1
InterPro Domains	Copper amine oxidase, catalytic domain	7e-08	4.19e-05	3	3	AOC2|AOC3|AOC1
InterPro Domains	Copper amine oxidase, N2-terminal	7e-08	4.19e-05	3	3	AOC2|AOC3|AOC1
InterPro Domains	Copper amine oxidase, N3-terminal	7e-08	4.19e-05	3	3	AOC2|AOC3|AOC1
InterPro Domains	Copper amine oxidase, N-terminal	7e-08	4.19e-05	3	3	AOC2|AOC3|AOC1
InterPro Domains	Copper amine oxidase, catalytic domain superfamily	7e-08	4.19e-05	3	3	AOC2|AOC3|AOC1
STRING Clusters	Aldehyde dehydrogenase NAD(P)-dependent, and Ethanol binding	1.96e-07	4.97e-05	5	3	ADH7|ADH4|ALDH3B1
InterPro Domains	NAD(P)-binding domain superfamily	1.55e-07	6.2e-05	153	6	ADH1A|ADH6|RDH16|ADH7|ADH4|ADH1C
GO Biological Process	Regulation of biological quality	1.8e-07	6.56e-05	3654	19	ADH1A|BCO1|LRTOMT|UGT2B28|LRAT|MAOA|ALDH9A1|COMT|PRKN|MAOB|PNPLA4|ASMT|DBH|ADH6|RDH16|ADH7|AWAT2|ADH4|ADH1C
UniProt Keywords	Neurotransmitter degradation	4.18e-07	7.03e-05	7	3	LRTOMT|MAOA|COMT
UniProt Keywords	TPQ	5.75e-07	7.72e-05	8	3	AOC2|AOC3|AOC1
DISEASES	Alcohol use disorder	1.9e-08	8.73e-05	15	4	ALDH2|COMT|ADH4|ADH1C
GO Biological Process	Retinoic acid metabolic process	2.84e-07	0.0001	32	4	ADH1A|ADH6|ADH7|ADH1C
GO Molecular Function	glyceraldehyde-3-phosphate dehydrogenase (NAD+) (non-phosphorylating) activity	4.18e-07	0.00011	7	3	ALDH2|ALDH9A1|ALDH1B1
GO Molecular Function	Transition metal ion binding	5.31e-07	0.00014	1104	11	ADH1A|AOC2|AOC3|PRKN|AOX1|DBH|ADH6|AOC1|ADH7|ADH4|ADH1C
GO Biological Process	Organic substance catabolic process	6.42e-07	0.00022	1686	13	BCO1|ALDH2|LRTOMT|MAOA|COMT|PRKN|ALDH1B1|MAOB|PNPLA4|DBH|ADH7|ADH4|ALDH3B1
UniProt Keywords	Copper	4.01e-06	0.00045	65	4	AOC2|AOC3|DBH|AOC1
GO Molecular Function	NAD binding	2.29e-06	0.00056	56	4	ALDH2|AOX1|ALDH1B1|ADH4
KEGG Pathways	Pyruvate metabolism	3.09e-05	0.00058	36	3	ALDH2|ALDH9A1|ALDH1B1
GO Molecular Function	Copper ion binding	2.97e-06	0.0007	60	4	AOC2|AOC3|DBH|AOC1
GO Molecular Function	Retinol binding	3.35e-06	0.00075	16	3	LRAT|ADH7|ADH4
GO Molecular Function	Vitamin binding	3.67e-06	0.00079	147	5	LRAT|DBH|DDC|ADH7|ADH4
DISEASES	Alcohol dependence	5.75e-07	0.00088	8	3	ALDH2|ADH4|ADH1C
DISEASES	Substance dependence	7.77e-07	0.00089	42	4	ALDH2|COMT|ADH4|ADH1C
GO Molecular Function	Quinone binding	4.58e-06	0.00094	18	3	AOC2|AOC3|AOC1
GO Biological Process	Aldehyde catabolic process	2.82e-06	0.00096	15	3	ALDH2|ADH4|ALDH3B1
Reactome Pathways	Metabolism of amine-derived hormones	4.58e-06	0.001	18	3	ASMT|DBH|DDC
KEGG Pathways	Vitamin B6 metabolism	6.65e-05	0.0012	6	2	AOX1|PHOSPHO2
KEGG Pathways	Cocaine addiction	7.37e-05	0.0012	49	3	MAOA|MAOB|DDC
WikiPathways	Ethanol effects on histone modifications	2.03e-05	0.0016	31	3	ADH1A|ALDH2|ADH1C
GO Biological Process	Regulation of dopamine metabolic process	6.09e-06	0.002	20	3	ALDH2|PRKN|MAOB
KEGG Pathways	Steroid hormone biosynthesis	0.00013	0.002	60	3	LRTOMT|UGT2B28|COMT
KEGG Pathways	Lysine degradation	0.00013	0.002	60	3	ALDH2|ALDH9A1|ALDH1B1
KEGG Pathways	Glycerolipid metabolism	0.00012	0.002	59	3	ALDH2|ALDH9A1|ALDH1B1
GO Molecular Function	O-methyltransferase activity	1.12e-05	0.0022	25	3	LRTOMT|COMT|ASMT
KEGG Pathways	Amphetamine addiction	0.00016	0.0023	65	3	MAOA|MAOB|DDC
GO Molecular Function	Tryptamine:oxygen oxidoreductase (deaminating) activity	1.43e-05	0.0027	2	2	AOC2|AOC3
GO Molecular Function	Aminoacetone:oxygen oxidoreductase(deaminating) activity	1.43e-05	0.0027	2	2	AOC2|AOC3
Reactome Pathways	Biogenic amines are oxidatively deaminated to aldehydes by MAOA and MAOB	1.43e-05	0.003	2	2	MAOA|MAOB
Reactome Pathways	Enzymatic degradation of Dopamine by monoamine oxidase	1.43e-05	0.003	2	2	MAOA|COMT
Reactome Pathways	Metabolism of serotonin	1.43e-05	0.003	2	2	ALDH2|MAOA
TISSUES	Liver	1.31e-06	0.0032	2125	14	ADH1A|ALDH2|AOC3|LRAT|MAOA|ALDH9A1|COMT|AOX1|ALDH1B1|MAOB|ADH6|RDH16|DDC|ADH4
Reactome Pathways	Visual phototransduction	1.98e-05	0.0032	99	4	BCO1|LRAT|RDH16|AWAT2
GO Molecular Function	Aldehyde oxidase activity	2.38e-05	0.0042	3	2	AOX1|ADH7
GO Molecular Function	Catechol O-methyltransferase activity	2.38e-05	0.0042	3	2	LRTOMT|COMT
GO Molecular Function	Ethanol binding	2.38e-05	0.0042	3	2	ADH7|ADH4
GO Molecular Function	Monoamine oxidase activity	2.38e-05	0.0042	3	2	MAOA|MAOB
GO Molecular Function	L-dopa O-methyltransferase activity	2.38e-05	0.0042	3	2	LRTOMT|COMT
GO Molecular Function	Orcinol O-methyltransferase activity	2.38e-05	0.0042	3	2	LRTOMT|COMT
GO Biological Process	Negative regulation of primary amine oxidase activity	1.43e-05	0.0045	2	2	AOC3|PRKN
WikiPathways	Fluoroacetic acid toxicity	6.65e-05	0.0047	6	2	ALDH2|ALDH9A1
UniProt Keywords	Catecholamine biosynthesis	4.99e-05	0.0048	5	2	DBH|DDC
Reactome Pathways	Catecholamine biosynthesis	3.57e-05	0.0051	4	2	DBH|DDC
GO Molecular Function	Benzaldehyde dehydrogenase [NAD(P)+] activity	3.57e-05	0.0052	4	2	ADH4|ALDH3B1
GO Molecular Function	Electron transfer activity	4.23e-05	0.0055	121	4	AOC2|ALDH2|MAOB|RDH16
Reactome Pathways	Serotonin and melatonin biosynthesis	4.99e-05	0.0063	5	2	ASMT|DDC
GO Biological Process	Cellular catabolic process	2.13e-05	0.0066	1620	11	BCO1|ALDH2|LRTOMT|MAOA|COMT|PRKN|MAOB|PNPLA4|DBH|ADH4|ALDH3B1
GO Biological Process	Cellular biogenic amine biosynthetic process	2.42e-05	0.0073	33	3	ASMT|DBH|DDC
KEGG Pathways	Pantothenate and CoA biosynthesis	0.00054	0.0073	20	2	ALDH2|ALDH1B1
GO Biological Process	Response to toxic substance	2.97e-05	0.0085	229	5	INMT|PRKN|MAOB|DDC|ADH4
WikiPathways	Methylation pathways	0.00013	0.0085	9	2	INMT|COMT
KEGG Pathways	Serotonergic synapse	0.00069	0.009	108	3	MAOA|MAOB|DDC
InterPro Domains	Flavin amine oxidase	2.38e-05	0.009	3	2	MAOA|MAOB
InterPro Domains	Class I-like SAM-dependent O-methyltransferase	2.38e-05	0.009	3	2	LRTOMT|COMT
KEGG Pathways	Vitamin digestion and absorption	0.00076	0.0094	24	2	LRAT|AWAT2
GO Cellular Component	Cytoplasm	5.13e-06	0.0105	12056	30	INMT|ADH1A|AOC2|BCO1|ALDH2|SAT2|LRTOMT|AOC3|UGT2B28|LRAT|MAOA|ALDH9A1|COMT|PRKN|AOX1|ALDH1B1|MAOB|PNPLA4|ASMT|DBH|ADH6|RDH16|DDC|AOC1|ADH7|AWAT2|ADH4|ADH1C|ENSP00000428055|ALDH3B1
DISEASES	Dopamine beta-hydroxylase deficiency	1.43e-05	0.011	2	2	DBH|DDC
Pfam	Methyltransferase domain	3.57e-05	0.0118	4	2	LRTOMT|COMT
GO Molecular Function	O-acyltransferase activity	9.7e-05	0.0123	54	3	LRAT|PNPLA4|AWAT2
GO Molecular Function	Ion binding	0.0001	0.0129	6033	20	ADH1A|AOC2|BCO1|SAT2|AOC3|LRAT|MAOA|COMT|PRKN|AOX1|MAOB|DBH|ADH6|DDC|AOC1|ADH7|ADH4|ADH1C|ENSP00000428055|PHOSPHO2
GO Biological Process	Indole-containing compound biosynthetic process	4.99e-05	0.0138	5	2	ASMT|DDC
GO Biological Process	Response to ethanol	4.93e-05	0.0138	126	4	MAOB|DBH|ADH6|ADH7
GO Molecular Function	S-adenosylmethionine-dependent methyltransferase activity	0.00012	0.0143	159	4	INMT|LRTOMT|COMT|ASMT
UniProt Keywords	S-adenosyl-L-methionine	0.00017	0.0143	175	4	INMT|LRTOMT|COMT|ASMT
DISEASES	Social phobia	2.38e-05	0.0156	3	2	MAOA|MAOB
DISEASES	Dysthymic disorder	2.38e-05	0.0156	3	2	MAOA|MAOB
DISEASES	Atypical depressive disorder	2.38e-05	0.0156	3	2	MAOA|MAOB
UniProt Keywords	Methyltransferase	0.00021	0.016	186	4	INMT|LRTOMT|COMT|ASMT
STRING Clusters	Vitamin B6 metabolism	6.65e-05	0.016	6	2	AOX1|PHOSPHO2
InterPro Domains	S-adenosyl-L-methionine-dependent methyltransferase superfamily	5.08e-05	0.0174	127	4	INMT|LRTOMT|COMT|ASMT
GO Molecular Function	S-methyltransferase activity	0.00016	0.0183	10	2	INMT|ASMT
KEGG Pathways	Alcoholism	0.0016	0.0195	146	3	MAOA|MAOB|DDC
GO Biological Process	Fatty acid omega-oxidation	8.54e-05	0.0231	7	2	ADH7|ADH4
DISEASES	Disease of mental health	5.52e-05	0.0231	435	6	ALDH2|MAOA|COMT|MAOB|ADH4|ADH1C
DISEASES	Autosomal dominant hypocalcemia	6.65e-05	0.0255	6	2	ADH1A|ADH4
GO Biological Process	Vitamin A metabolic process	0.00011	0.0284	8	2	BCO1|LRAT
GO Biological Process	Putrescine metabolic process	0.00011	0.0284	8	2	SAT2|AOC1
GO Molecular Function	Zinc ion binding	0.00025	0.0291	827	7	ADH1A|PRKN|ADH6|AOC1|ADH7|ADH4|ADH1C
Pfam	FAD dependent oxidoreductase	0.00011	0.0308	8	2	MAOA|MAOB
GO Biological Process	Monocarboxylic acid metabolic process	0.00012	0.031	502	6	ADH1A|UGT2B28|ADH6|ADH7|ADH4|ADH1C
Reactome Pathways	Metabolism of amino acids and derivatives	0.00027	0.032	368	5	INMT|ALDH9A1|ASMT|DBH|DDC
GO Molecular Function	Cation binding	0.00029	0.0327	4335	16	ADH1A|AOC2|BCO1|SAT2|AOC3|COMT|PRKN|AOX1|DBH|ADH6|AOC1|ADH7|ADH4|ADH1C|ENSP00000428055|PHOSPHO2
GO Molecular Function	Acyltransferase activity, transferring groups other than amino-acyl groups	0.00036	0.0387	214	4	SAT2|LRAT|PNPLA4|AWAT2
GO Molecular Function	Flavin adenine dinucleotide binding	0.0004	0.0421	89	3	MAOA|AOX1|MAOB
WikiPathways	MTHFR deficiency	0.00076	0.0456	24	2	COMT|ASMT
UniProt Keywords	FAD	0.00069	0.0467	108	3	MAOA|AOX1|MAOB
UniProt Keywords	Metal-binding	0.00072	0.0467	3702	14	ADH1A|AOC2|BCO1|AOC3|COMT|PRKN|AOX1|DBH|ADH6|AOC1|ADH7|ADH4|ADH1C|PHOSPHO2
GO Biological Process	Cellular response to xenobiotic stimulus	0.00019	0.0481	181	4	AOC2|UGT2B28|AOX1|DDC
